# Supplementary material for: Identification and prevalence of in vivo-induced genes in enterohaemorrhagic Escherichia coli
Source: Virulence. 2019 Mar 16;10(1):180–93. doi: 10.1080/21505594.2019.1582976 (PMC6550539; doi:10.1080/21505594.2019.1582976)
Supplement: Supplemental Material [file kvir-10-01-1582976-s001.zip]

Archive with 4 entries (4 files):
- Table S1new.doc
- Table S2.pdf
- Table S3.pdf
- Table S4new.docx
